# Supplementary material for: Feasibility and Acceptability of a Newborn Screening Program Using Targeted Next-Generation Sequencing in One Maternity Hospital in Southern Belgium
Source: Children (Basel). 2024 Jul 30;11(8):926. doi: 10.3390/children11080926 (PMC11353025; doi:10.3390/children11080926)
Supplement: Supplementary file 1 [file children-11-00926-s001.zip]

Archive with 1 entries (1 files):
- children-3092425-supplementary.xlsx
