# Supplementary material for: Feasibility and Acceptability of a Newborn Screening Program Using Targeted Next-Generation Sequencing in One Maternity Hospital in Southern Belgium
Source: Children (Basel). 2024 Jul 30;11(8):926. doi: 10.3390/children11080926 (PMC11353025; doi:10.3390/children11080926)
Supplement: Supplementary file 1 [file children-11-00926-s001.zip › children-3092425-supplementary.xlsx]

## Sheet: approved genes
Gene list V1	Gene List V2	Disorders
ABCB11	ABCB11	Progressive familial intrahepatic cholestasis (PFIC2)
ABCB4	ABCB4	Progressive familial intrahepatic cholestasis (PFIC3)
ABCD1	ABCD1	X-Adrenoleukodystrophy
ABCD4	ABCD4	Methylmalonic Acidemia
ACAD8	ACAD8	Isobutyrylglycinuria
ACAD9	ACAD9	ACAD9 deficiency
ACADM	ACADM	Medium chain Acyl-CoA dehydrogenase deficiency (MCAD)
ACADS	ACADS	Short-Chain Acyl-CoA Dehydrogenase Deficiency
ACADSB	ACADSB	2-Methylbutyrylglycinuria (SBCAD)
ACADVL	ACADVL	VLCAD
ACAT1	ACAT1	ß-Ketothiolase Deficiency
ACHRE	ACHRE	Myasthenic syndrome, congenital, 4c,
ACSF3	ACSF3	Combined Malonic and Methylmalonic Aciduria (CMAMMA)
ADA	ADA	SCID
ADK	ADK	Hypermethioninemia
AGL	AGL	Glycogen Storage Disease type III
AGRN	AGRN	Myasthenic syndrome, congenital, 8, postsynaptic
AGXT	AGXT	Primary Oxaluria type 1
AHCY	AHCY	Hypermethioninemia
AK2	AK2	SCID
ALDH7A1	ALDH7A1	Pyridoxine-Dependent Epilepsy
ALDOB	ALDOB	Fructose intolerance, hereditary
ALG14	ALG14	Myasthenic syndrome, congenital, 15
ALG2	ALG2	Myasthenic syndrome, congenital, 14
ALPL	ALPL	Hypophosphatasia, infantile
AMT	AMT	Glycine encephalopathy
ANK2	ANK2	Ventricular tachycardia, catecholaminergic polymorphic (CPVT) or LQT4
APOA5	APOA5	Familial chylomicronemia
APOC2	APOC2	Familial chylomicronemia
AQP2	AQP2	Hereditary Nephrogenic Diabetes Insipidus (NDI)
ARG1	ARG1	Argininemia
ARSA	ARSA	Metachromatic Leukodystrophy
ARSB	ARSB	Maroteaux-Lamy syndrome (MPS VI)
ASL	ASL	Argininosuccinic Aciduria
ASS1	ASS1	Citrullinemia, Type I
ATP7A	ATP7A	Menkes disease
ATP7B	ATP7B	Wilson disease
ATP8B1	ATP8B1	Progressive familial intrahepatic cholestasis (PFIC1)
AVPR2	AVPR2	Hereditary Nephrogenic Diabetes Insipidus (NDI)
BCKDHA	BCKDHA	MSUD
BCKDHB	BCKDHB	MSUD
BCKDK	BCKDK	Branched-chain keto acid dehydrogenase kinase deficiency
BTD	BTD	Biotinidase deficiency
CACNA1C	CACNA1C	Timothy syndrome or LQT8
CACNA1D	CACNA1D	Primary aldosteronism, seizures, and neurologic abnormalities (CHI)
CALM1	CALM1	Ventricular tachycardia, catecholaminergic polymorphic, 4 (CPVT)
CALM2	CALM2	Ventricular tachycardia, catecholaminergic polymorphic (CPVT)/CALM-mediated arrhythmia syndrome
CALM3	CALM3	Ventricular tachycardia, catecholaminergic polymorphic (CPVT)/CALM-mediated arrhythmia syndrome
CASQ2	CASQ2	Ventricular tachycardia, catecholaminergic polymorphic, 2 (CPVT)
CBS	CBS	Homocystinuria
CD247	CD247	SCID
CD3D	CD3D	SCID
CD3E	CD3E	SCID
CD3G	CD3G	SCID
CFTR	CFTR	Cystic Fibrosis
CHAT	CHAT	Myasthenic syndrome, congenital, 6, presynaptic
CHRNA1	CHRNA1	Myasthenic syndrome, congenital, 1A slow channel or 1B fast channel
CHRNB1	CHRNB1	Myasthenic syndrome, congenital, 2A, slow-channel
CHRND	CHRND	Myasthenic syndrome, congenital, 3B, fast-channel
CIITA	CIITA	SCID
COL13A1	COL13A1	Myasthenic syndrome, congenital, 19
COL4A3	COL4A3	Alport syndrome type 2 and 3
COL4A4	COL4A4	Alport syndrome type 2
COL4A5	COL4A5	Alport syndrome type 1, X Linked
COLQ	COLQ	Myasthenic syndrome, congenital, 5
CORO1A	CORO1A	SCID
CPS1	CPS1	CPS1 deficiency
CPT1A	CPT1A	Carnitine Palmitoyltransferase Type I Deficiency (CPT1)
CPT2	CPT2	Carnitine Palmitoyltransferase Type II Deficiency (CPT2)
CSF3R	CSF3R	Severe congenital neutropenia 7
CTNS	CTNS	Cystinosis, nephropathic
CUL3	CUL3	Pseudohypoaldosteronism, type IIE (PHA2E)
CYBA	CYBA	Chronic granulomatous disease 4 (CGD)
CYBB	CYBB	Chronic granulomatous disease, X linked (CGD)
CYP11A1	CYP11A1	Congenital Adrenal Hyperplasia
CYP11B1	CYP11B1	Congenital Adrenal Hyperplasia
CYP17A1	CYP17A1	Congenital Adrenal Hyperplasia
CYP21A2	CYP21A2	Congenital Adrenal Hyperplasia
DBH	DBH	Dopamine beta-Hydroxylase deficiency
DBT	DBT	MSUD
DCLRE1C	DCLRE1C	SCID
DDC	DDC	Aromatic L-amino acid decarboxylase deficiency
DGAT1	DGAT1	Congenital diarrhea
DHCR7	DHCR7	Smith-Lemli-Opitz syndrome
DNAJC12	DNAJC12	Phenylketonuria (Hyper-Phe, mild)
DNAJC21	DNAJC21	Shwachman-Diamond syndrome/ Bone marrow failure syndrome 3
DOCK2	DOCK2	SCID - IMD40
DOK7	DOK7	Myasthenic syndrome, congenital, 10
DPAGT1	DPAGT1	Myasthenic syndrome, congenital, 13, with tubular aggregates
DUOX1	DUOX1	Congenital Hypothyroidism
DUOX2	DUOX2	Congenital Hypothyroidism (thyroid dyshormonogenesis-6)
DUOXA1	DUOXA1	Congenital Hypothyroidism
DUOXA2	DUOXA2	Congenital Hypothyroidism (thyroid dyshormonogenesis-5)
EFL1	EFL1	Shwachman-Diamond syndrome 2
ELANE	ELANE	Severe congenital neutropenia 1
ERCC4	ERCC4	Fanconi anemia
ETFA	ETFA	Multiple acyl-coa dehydrogenase deficiency (MADD)
ETFB	ETFB	Multiple acyl-coa dehydrogenase deficiency (MADD)
ETFDH	ETFDH	Multiple acyl-coa dehydrogenase deficiency (MADD)
F8	F8	Hemophilia A
F9	F9	Hemophilia B
FAH	FAH	Tyrosinemia 1
FANCA	FANCA	Fanconi anemia
FANCB	FANCB	Fanconi anemia
FANCC	FANCC	Fanconi anemia
FANCD2	FANCD2	Fanconi anemia
FANCE	FANCE	Fanconi anemia
FANCF	FANCF	Fanconi anemia
FANCI	FANCI	Fanconi anemia
FANCL	FANCL	Fanconi anemia
FBP1	FBP1	Fructose 1,6-biphosphatase deficiency
FLAD1	FLAD1	Multiple acyl-coa dehydrogenase deficiency (MADD)
FOLR1	FOLR1	Cerebral folate transport deficiency
FOXE1	FOXE1	Congenital Hypothyroidism
FOXI1	FOXI1	Congenital Hypothyroidism (Pendred)
FOXN1	FOXN1	SCID
G6PC	G6PC	Glycogen Storage Disease type IA
G6PC3	G6PC3	Severe congenital neutropenia 4 (Dursun syndrome)
G6PD	G6PD	G6PD deficiency
GAA	GAA	Pompe disease
GALE	GALE	Galactosemia
GALK1	GALK1	Galactosemia
GALM	GALM	Galactosemia IV
GALNS	GALNS	Morquio disease (MPS IVA)
GALT	GALT	Galactosemia
GAMT	GAMT	Cerebral Creatine deficiency syndrome
GATA1	GATA1	Anemia, X-linked, with/without neutropenia and/or platelet abnormalities
GATM	GATM	Cerebral Creatine deficiency syndrome
GBA	GBA	Gaucher disease type 1
GCDH	GCDH	Glutaric Aciduria type I
GCH1	GCH1	Phenylketonuria (BH4)
GFI1	GFI1	Severe congenital neutropenia 2
GFPT1	GFPT1	Myasthenic syndrome, congenital, 11
GLDC	GLDC	Glycine encephalopathy
GLIS3	GLIS3	Congenital Hypothyroidism
GLRA1	GLRA1	Hereditary Hyperekplexia 1
GLRB	GLRB	Hereditary Hyperekplexia 2
GLUD1	GLUD1	Hyperinsulinism-hyperammonemia syndrome (CHI)
GMPPB	GMPPB	Myasthenic syndrome, congenital
GNAS	GNAS	Congenital Hypothyroidism
GOT2	GOT2	Developmental and epileptic encephalopathy 82/ GOT2 deficiency
GPIHBP1	GPIHBP1	Familial chylomicronemia
GRHPR	GRHPR	Primary Oxaluria type 2
GUSB	GUSB	Sly (MPSVII)
GYS1	GYS1	Glycogen Storage Disease type 0B
GYS2	GYS2	Glycogen Storage Disease type 0A
HADH	HADH	Medium/Short-Chain L-3-HydroxyacylCoA Dehydrogenase Deficiency
HADHA	HADHA	Long-chain L-3 Hydroxyacyl-CoA Dehydrogenase Deficiency (LCHAD)
HADHB	HADHB	Long-chain L-3 Hydroxyacyl-CoA Dehydrogenase Deficiency (Trifunctional Protein Deficiency)
HAX1	HAX1	Severe congenital neutropenia 3
HBA1	HBA1	Hemoglobin disorders
HBA2	HBA2	Hemoglobin disorders
HBB	HBB	Hemoglobin disorders
HCFC1	HCFC1	Methylmalonic Acidemia
HHEX	HHEX	Congenital Hypothyroidism (thyroid dysgenesis)
HLCS	HLCS	Holocarboxylase Synthase Deficiency
HMGCL	HMGCL	3-Hydroxy-3-Methyglutaric Aciduria (HMGCoAliase)
HMGCS2	HMGCS2	3-HMG-CoA synthase-2 deficiency
HOGA1	HOGA1	Primary Oxaluria type 3
HPD	HPD	Tyrosinemia 2
HSD3B2	HSD3B2	Congenital Adrenal Hyperplasia
IDS	IDS	Hunter disease (MPS II)
IDUA	IDUA	Hurler disease (MPS I)
IL10RA	IL10RA	Very-early onset Inflammatory Bowel Disease (VEOIBD)
IL10RB	IL10RB	Very-early onset Inflammatory Bowel Disease (VEOIBD)
IL2RG	IL2RG	SCID
IL7R	IL7R	SCID
IVD	IVD	Isovaleric Acidemia
IYD	IYD	Congenital Hypothyroidism (thyroid dyshormonogenesis-4)
JAGN1	JAGN1	Severe congenital neutropenia 6
JAK3	JAK3	SCID
KAT6B	KAT6B	Congenital Hypothyroidism (Genitopatellar sd)
KCNE1	KCNE1	Long QT syndrome 5
KCNJ10	KCNJ10	Congenital Hypothyroidism (Pendred)
KCNJ2	KCNJ2	Short QT syndrome 3 or Andersen Tawil syndrome or LQT syndrome 7
KCNQ1	KCNQ1	Long QT syndrome 1 or Jervell and Lange-Nielsen syndrome
KLHL3	KLHL3	Pseudohypoaldosteronism, type IID (PHA2D)
LAMA5	LAMA5	Myasthenic syndrome, congenital
LAT	LAT	SCID - IMD52
LCK	LCK	SCID
LIG4	LIG4	SCID
LIPA	LIPA	Lysosomal Acid Lipase Deficiency
LMBRD1	LMBRD1	Methylmalonic Acidemia
LMF1	LMF1	Familial chylomicronemia
LPL	LPL	Familial chylomicronemia
LRP4	LRP4	Myasthenic syndrome, congenital, 17
LYST	LYST	Chediak-Higashi syndrome
MACF1	MACF1	Myasthenic syndrome, congenital
MAD2L2	MAD2L2	Fanconi anemia
MAT1A	MAT1A	Hypermethioninemia
MCCC1	MCCC1	3-Methylcrotonyl-CoA Carboxylase Deficiency (3MCC)
MCCC2	MCCC2	3-Methylcrotonyl-CoA Carboxylase Deficiency (3MCC)
MCEE	MCEE	Methylmalonic Acidemia
MLYCD	MLYCD	Malonic Aciduria
MMAA	MMAA	Methylmalonic Acidemia (CblA)
MMAB	MMAB	Methylmalonic Acidemia (CblB)
MMACHC	MMACHC	Methylmalonic Acidemia
MMADHC	MMADHC	Methylmalonic Acidemia
MMUT	MMUT	Methylmalonic Acidemia
MTHFR	MTHFR	Homocystinuria
MTR	MTR	Homocystinuria
MTRR	MTRR	Homocystinuria (CblE)
MUSK	MUSK	Myasthenic syndrome, congenital, 9, associated with acetylcholine receptor deficiency
MYBPC3	MYBPC3	Cardiomyopathy, dilated 1MM or Cardiomyopathy Hypertrophic 4
MYH7	MYH7	Cardiomyopathy, dilated 1S or Cardiomyopathy Hypertrophic 1
MYO5A	MYO5A	Griscelli syndrome 1
MYO5B	MYO5B	Progressive familial intrahepatic cholestasis (PFIC6)
MYO9A	MYO9A	Myasthenic syndrome, congenital, 24, presynaptic
NADK2	NADK2	2,4 Dienoyl-CoA Reductase Deficiency
NAGS	NAGS	NAGS deficiency
NCF1	NCF1	Chronic granulomatous disease 1 (CGD)
NCF2	NCF2	Chronic granulomatous disease 2 (CGD)
NCF4	NCF4	Chronic granulomatous disease 3 (CGD)
NEUROG3	NEUROG3	Congenital diarrhea
NFKB2	NFKB2	Deficit in Anterior Pituitary Function And Variable Immunodeficiency (DAVID)
NKX2-1	NKX2-1	Congenital Hypothyroidism
NKX2-5	NKX2-5	Congenital Hypothyroidism
NPHS1	NPHS1	Congenital nephrotic syndrome, finnish
NR1H4	NR1H4	Progressive familial intrahepatic cholestasis (PFIC5)
NR3C2	NR3C2	Pseudohypoaldosteronism, type I (PHA1a)
OTC	OTC	OTC deficiency
OXCT1	OXCT1	SCOT deficiency
PAH	PAH	Phenylketonuria (PKU)
PAX8	PAX8	Congenital Hypothyroidism (thyroid dysgenesis)
PCBD1	PCBD1	Phenylketonuria (BH4)
PCCA	PCCA	Propionic Acidemia
PCCB	PCCB	Propionic Acidemia
PDXK	PDXK	Neuropathy, hereditary motor and sensory, type VIC, with optic atrophy
PHEX	PHEX	Hypophosphatemic Rickets, X-linked
PHGDH	PHGDH	Serine Biosynthesis defect
PHKA2	PHKA2	Glycogen Storage Disease type IXA
PHKB	PHKB	Glycogen Storage Disease type IXB
PHKG2	PHKG2	Glycogen Storage Disease type IXC
PLEC	PLEC	Myasthenic syndrome, congenital, with epidermolysis bullosa
PNPO	PNPO	Pyridoxine-Dependent Epilepsy
POR	POR	Congenital Adrenal Hyperplasia/ Antley Bixler syndrome
PREPL	PREPL	Myasthenic syndrome, congenital, 22
PRF1	PRF1	Hemophagocytic lymphohistiocytosis, familial, 2
PRKDC	PRKDC	SCID
PSAT1	PSAT1	Serine Biosynthesis defect
PSPH	PSPH	Serine Biosynthesis defect
PTPRC	PTPRC	SCID
PTS	PTS	Phenylketonuria (BH4)
PYGL	PYGL	Glycogen Storage Disease type VI
QDPR	QDPR	Phenylketonuria (BH4)
RAB27A	RAB27A	Griscelli syndrome 2
RAc2	RAc2	SCID
RAG1	RAG1	SCID
RAG2	RAG2	SCID
RAPSN	RAPSN	Myasthenic syndrome, congenital, 11
RB1	RB1	Retinoblastoma
RFX5	RFX5	SCID
RFXANK	RFXANK	SCID
RFXAP	RFXAP	SCID
RPH3A	RPH3A	Myasthenic syndrome, congenital
RPL11	RPL11	Diamond-Blackfan anemia 7
RPL15	RPL15	Diamond-Blackfan anemia 12
RPL18	RPL18	Diamond-Blackfan anemia 18
RPL26	RPL26	Diamond-Blackfan anemia 11
RPL27	RPL27	Diamond-Blackfan anemia 16
RPL31	RPL31	Diamond-Blackfan anemia
RPL35	RPL35	Diamond-Blackfan anemia 19
RPL35A	RPL35A	Diamond-Blackfan anemia 5
RPL5	RPL5	Diamond-Blackfan anemia 6
RPS10	RPS10	Diamond-Blackfan anemia 9
RPS15A	RPS15A	Diamond-Blackfan anemia 20
RPS17	RPS17	Diamond-Blackfan anemia 4
RPS19	RPS19	Diamond-Blackfan anemia 1
RPS24	RPS24	Diamond-Blackfan anemia 3
RPS26	RPS26	Diamond-Blackfan anemia 10
RPS27	RPS27	Diamond-Blackfan anemia 17
RPS28	RPS28	Diamond-Blackfan anemia 15
RPS29	RPS29	Diamond-Blackfan anemia 13
RPS7	RPS7	Diamond-Blackfan anemia 8
RYR2	RYR2	Ventricular tachycardia, catecholaminergic polymorphic, 1 (CPVT)
SBDS	SBDS	Shwachman-Diamond syndrome 1
SCNN1A	SCNN1A	Pseudohypoaldosteronism, type I (PHA1b)
SCNN1B	SCNN1B	Pseudohypoaldosteronism, type I (PHA1b)
SCNN1G	SCNN1G	Pseudohypoaldosteronism, type I (PHA1b)
SECISBP2	SECISBP2	Congenital Hypothyroidism
SERPINA1	SERPINA1	Alpha1-Antitrypsin deficiency
SI	SI	Sucrase-isomaltase deficiency
SLC18A2	SLC18A2	Brain dopamine-serotonin vesicular transport disease
SLC18A3	SLC18A3	Myasthenic syndrome, congenital, 21, presynaptic
SLC19A2	SLC19A2	Thiamine-responsive megaloblastic anemia syndrome
SLC19A3	SLC19A3	Thiamine metabolism dysfunction syndrome 2 (biotin- or thiamine-responsive encephalopathy type 2)
SLC1A4	SLC1A4	Serine transporter defect
SLC22A5	SLC22A5	Carnitine Uptake Defect/Carnitine Transport Defect
SLC25A1	SLC25A1	Myasthenic syndrome, congenital, 23, presynaptic
SLC25A13	SLC25A13	Citrullinemia, Type II
SLC25A15	SLC25A15	Hyperornithinemia-hyperammonemia-homocitrullinuria syndrome (HHH)
SLC25A19	SLC25A19	Thiamine metabolism dysfunction syndrome 4 (progressive polyneuropathy type)
SLC25A20	SLC25A20	Carnitine Acylcarnitine Translocase Deficiency
SLC25A32	SLC25A32	Riboflavin deficiency, exercise intolerance
SLC26A3	SLC26A3	Congenital diarrhea
SLC26A4	SLC26A4	Congenital Hypothyroidism (Pendred)
SLC2A1	SLC2A1	De Vivo disease
SLC2A2	SLC2A2	Glycogen Storage Disease type XI (Fanconi-Bickel)
SLC37A4	SLC37A4	Glycogen Storage Disease type IB/IC
SLC52A1	SLC52A1	Riboflavin deficiency
SLC52A2	SLC52A2	Brown-Vialetto-Van Laere syndrome 2
SLC52A3	SLC52A3	Brown-Vialetto-Van Laere syndrome 1
SLC5A1	SLC5A1	Glucose/galactose malabsorption
SLC5A5	SLC5A5	Congenital Hypothyroidism (thyroid dyshormonogenesis-1)
SLC5A7	SLC5A7	Myasthenic syndrome, congenital, 20, presynaptic
SLC6A5	SLC6A5	Hereditary Hyperekplexia 3
SLC6A8	SLC6A8	Cerebral Creatine deficiency syndrome
SLC9A3	SLC9A3	Congenital Sodium diarrhea
SLX4	SLX4	Fanconi anemia
SNAP25	SNAP25	Myasthenic syndrome, congenital, 18
SPR	SPR	Dystonia dopa responsive
SRP54	SRP54	Shwachman-Diamond syndrome-like
SRP54	SRP54	Severe congenital neutropenia 8
StAR	StAR	Congenital Adrenal Hyperplasia
STX11	STX11	Hemophagocytic lymphohistiocytosis, familial, 4
STXBP2	STXBP2	Hemophagocytic lymphohistiocytosis, familial, 5
SYT2	SYT2	Myasthenic syndrome, congenital, 7, presynaptic
TAT	TAT	Tyrosinemia 3
TCN2	TCN2	Methylmalonic Acidemia
TECRL	TECRL	Ventricular tachycardia, catecholaminergic polymorphic, 3
TG	TG	Congenital Hypothyroidism (thyroid dyshormonogenesis-3)
TH	TH	Segawa syndrome
THRA	THRA	Congenital Hypothyroidism
THRB	THRB	Congenital Hypothyroidism
TJP2	TJP2	Progressive familial intrahepatic cholestasis (PFIC4)
TPK1	TPK1	Thiamine metabolism dysfunction syndrome 5 (episodic encephalopathy type)
TPO	TPO	Congenital Hypothyroidism (thyroid dyshormonogenesis-2A)
TPP1	TPP1	Ceroide Lipofuscinosis type 2 (CLN2)
TRDN	TRDN	Ventricular tachycardia, catecholaminergic polymorphic, 5 (CPVT)
TSHR	TSHR	Congenital Hypothyroidism (nongoitrous 1)
TSR2	TSR2	Diamond-Blackfan anemia
TTPA	TTPA	Ataxia with vitamin E deficiency
TUBB1	TUBB1	Congenital Hypothyroidism (thyroid dysgenesis)
UBE2T	UBE2T	Fanconi anemia
UBR1	UBR1	Congenital Hypothyroidism
UGT1A1	UGT1A1	Crigler-Najjar syndrome
UNC13-1	UNC13-1	Myasthenic syndrome, MUNC13-1
UNC13D	UNC13D	Hemophagocytic lymphohistiocytosis, familial, 3
VAMP1	VAMP1	Myasthenic syndrome, congenital, 25
VPS45	VPS45	Severe congenital neutropenia 5
WAS	WAS	Wiscott-Aldrich syndrome
WIPF1	WIPF1	Wiscott-Aldrich syndrome 2
WNK1	WNK1	Pseudohypoaldosteronism, type IIC (PHA2C)
WNK4	WNK4	Pseudohypoaldosteronism, type IIB (PHA2B)
ZAP70	ZAP70	SCID
ABCC8		Familial Hyperinsulinemic hypoglycemia 1 (CHI)
FANG		Fanconi anemia
GCK		Familial Hyperinsulinemic hypoglycemia 3 (CHI)
HK1		Familial Hyperinsulinemic hypoglycemia (CHI)
HNF1A		MODY type III
HNF4A		MODY type I
INSR		Familial Hyperinsulinemic hypoglycemia 5 (CHI)
KCNJ11		Familial Hyperinsulinemic hypoglycemia 2 (CHI)/ MODY type 13
PGM1		Familial Hyperinsulinemic hypoglycemia (CHI)/ CDG1t
POU1F1		Pituitary hormone deficiency, combined, 1
PROP1		Pituitary hormone deficiency, combined, 2
SMN1		Spinal Muscular Atrophy
SMN2		Spinal Muscular Atrophy
SLC16A1		Familial Hyperinsulinemic hypoglycemia 8, exercise-induced (CHI)
UCP2		Familial Hyperinsulinemic hypoglycemia (CHI)
	ADAMTS13	Thrombotic Thrombocytopenic Purpura, Hereditary
	AMN	Imerslund-Grasbeck Syndrome 2
	ARPC1B	Immunodeficiency 71 with Inflammatory Disease and Congenital Thrombocytopenia
	ATAD1	Hereditary Hyperekplexia 4
	BRCA2	Fanconi Anemia, Complementation Group D1
	BRIP1	Fanconi Anemia, Complementation Group J
	BTK	Agammaglobulinemia, X-Linked
	CA5A	Carbonic Anhydrase Va deficiency, Hyperammonemia due to (CA5AD)
	CBLIF	Intrinsic Factor Deficiency (IFD)
	CLCN7	Osteopetrosis, Autosomal Recessive 4
	CTPS1	Immunodeficiency 24
	CUBN	Imerslund-Grasbeck Syndrome 1
	CXCR4	Whim Syndrome
	CYP11B2	Corticosterone methyloxidase type I deficiency
	CYP1B1	Primary congenital glaucoma
	DKC1	Dyskeratosis Congenita, X-Linked
	DLD	Dihydrolipoamide Dehydrogenase deficiency
	DOCK8	Hyper-IgE Recurrent Infection Syndrome 2, Autosomal Recessive
	F13A1	Factor XIII, A Subunit, deficiency of
	F13B	Factor XIII, B Subunit, deficiency of
	F2	Congenital Prothrombin Deficiency
	FAS	Autoimmune Lymphoproliferative Syndrome
	FOXP3	Immunodysregulation, Polyendocrinopathy, And Enteropathy, X-Linked (IPEX)
	FZD4	Familial Exudative Vitreoretinopathy (FEVR)
	GRIN2B	GRIN2B-related neurodevelopmental disorder (GRIN2B-NDD)
	HGSNAT	Mucopolysaccharidosis IIIa (MPS IIIc)
	IL2RB	Immunodeficiency 63 With Lymphoproliferation and Autoimmunity; IMD63
	IRAK4	Immunodeficiency 67
	ITGB2	Leukocyte Adhesion Deficiency, Type I (LAD)
	KIF11	Familial Exudative Vitreoretinopathy (FEVR)
	LRP5	Familial Exudative Vitreoretinopathy (FEVR)
	LTBP2	Primary congenital glaucoma
	MOCS1	Molybdenum Cofactor Deficiency, Complementation Group A
	MRAP	Glucocorticoid deficiency 2 (GCCD2)
	MVK	Mevalonic Aciduria
	MYSM1	Bone Marrow Failure Syndrome 4
	NAGLU	Mucopolysaccharidosis IIIa (MPS IIIb)
	NBN	Nijmegen Breakage Syndrome
	NDP	Norrie disease
	NNT	Glucocorticoid deficiency 4 with or without mineralocorticoid deficiency
	ODC1	Bachman-Bupp syndrome (BABS)
	PGM3	Immunodeficiency 23
	PIK3R1	Agammaglobulinemia 7, Autosomal Recessive
	PKLR	Pyruvate Kinase Deficiency of Red Cells
	PLPBP	Epilepsy, Early-Onset, Vitamin B6-Dependent; Epvb6d
	PTF1A	Pancreatic agenesis 2
	RCBTB1	Familial Exudative Vitreoretinopathy (FEVR)
	RFWD3	Fanconi Anemia, Complementation Group W
	RPE65	Severe early childhood onset retinal dystrophy (SECORD)
	RPL9	Diamond-Blackfan Anaemia
	SGSH	Mucopolysaccharidosis IIIa (MPSIIIa)
	SH2D1A	Lymphoproliferative Syndrome, X-Linked, 1
	SLC39A8	Congenital Disorder of Glycosylation, Type IIn
	SLC7A7	Lysynuric Protein Intolerance
	SMPD1	Acid Sphingomyelinase Deficiency
	TBX19	ACTH deficiency, isolated
	TNFRSF11A	Osteopetrosis, Autosomal Recessive 7
	TSPAN12	Familial Exudative Vitreoretinopathy (FEVR)
	UBR1	Johanson-Blizzard syndrome (pancreatitis achylia - one of many symptoms)
	XIAP	Lymphoproliferative Syndrome, X-Linked, 2
	ZNF408	Familial Exudative Vitreoretinopathy (FEVR)
